# Supplementary material for: Development and validation of an endoplasmic reticulum stress long non-coding RNA signature for the prognosis and immune landscape prediction of patients with lung adenocarcinoma
Source: Front Genet. 2023 Feb 20;14:1024444. doi: 10.3389/fgene.2023.1024444 (PMC9986451; doi:10.3389/fgene.2023.1024444)
Supplement: Supplementary file 3 [file Table4.XLSX]

## Sheet: corResult
lncRNA
RSF1-IT2
AC009093.2
LINC01605
AC055822.1
AC107021.2
AC108010.1
AC105339.3
AC098484.2
CRTC3-AS1
AC119424.1
AC093585.1
MIR503HG
AC009107.2
AP002807.1
AC022164.1
AC008074.2
AC103810.2
AL355073.2
XXYLT1-AS2
PCAT6
AL512506.1
AC092828.1
AC139792.1
SEPTIN9-DT
NAV2-AS3
PTOV1-AS1
LINC00648
AL022097.1
AC010538.1
AC008035.1
AP001271.1
BCL2L1-AS1
AC010320.3
AP003486.1
AC079035.1
AC093797.1
AC007098.1
WWTR1-IT1
AC092279.1
AP003071.4
AL136162.1
AP003392.1
AL096870.2
AC016737.1
EXOC3-AS1
LINC02362
AC007216.4
TH2LCRR
AC063965.2
AC073912.1
AC010894.2
AL133230.1
AC016292.1
AC097534.1
RNF216-IT1
AC002553.1
AL603832.1
AC005632.3
AL356481.3
AC004466.2
AC018521.6
AC092574.2
AL731566.3
AC122129.1
Z69706.1
AL008721.2
AC106028.2
AL157394.1
FO680682.1
AC026979.3
AC020907.4
AC087501.1
AL021707.3
HAS2-AS1
AP001062.1
LRRK2-DT
TMEM30A-DT
AL590666.1
MAGI1-AS1
AL355075.2
RHOA-IT1
AL034550.1
AC139887.2
AL357140.2
AC092718.4
AC087392.4
AC005229.3
AL606834.1
AC022973.3
AC005306.1
AL008726.1
AC009884.1
LINC02241
AC090541.1
LINC02604
AC008105.1
LINC01473
HOXB-AS2
AC100861.1
AL118558.4
PHC2-AS1
AL359715.1
AC006480.2
AC004884.2
AL390195.1
NDUFV2-AS1
AC121761.2
AP005136.3
AC007494.2
AC127024.3
AC012313.5
IBA57-DT
AC025171.2
AP002490.1
AL023653.1
CAHM
AL445248.1
AL137847.1
AC232271.1
AC113143.1
AC008014.1
AL590369.1
AC005476.2
AC012173.1
AC244093.5
AC087239.1
LINC02100
AC073957.3
GAPLINC
AL645924.1
AC092608.1
AL023284.4
AC015813.1
TMEM220-AS1
AL391863.2
AC079414.3
AC011450.1
USP3-AS1
EBLN3P
AC023051.1
Z97200.1
AC131934.1
AL133370.1
FENDRR
AC022146.2
AL357093.1
AC090772.1
MIR181A1HG
AC036176.1
AP005436.2
AC127024.5
AC104118.1
AC055717.2
FLJ20021
AC107375.1
DM1-AS
AL121820.1
ARHGAP26-IT1
AC010201.1
AC068790.5
AL118556.1
AC007991.2
AC022150.2
AC104462.1
AC244093.4
AC022211.1
DIAPH1-AS1
SNHG9
HCG18
LINC02656
AL022328.3
AL031600.1
AC093278.2
MHENCR
AL021707.6
AC079907.1
AL355802.3
SLFNL1-AS1
AC127537.1
LINC00339
EPS15-AS1
AP005131.2
AC009268.2
AL138963.1
AL512656.1
AC073534.2
AL353600.1
AC246787.2
AP000424.1
MIATNB
IDH1-AS1
AC046134.2
AC022098.1
AC002553.2
AC008764.2
AC005498.3
AL512791.1
AC040160.1
AC022960.1
EIF2AK3-DT
LINC00543
MBNL1-AS1
AC244153.1
AC114947.2
MIAT
ZNF32-AS2
AC107021.1
STPG3-AS1
AC009065.2
AC027796.1
AC091544.2
AC104695.3
AC015923.1
PABPC4-AS1
RTCA-AS1
AC024267.3
AC010300.1
LINC01786
AP001107.4
AC078795.1
STAG3L5P-PVRIG2P-PILRB
AC008735.2
LINC02679
CDC42-IT1
AC025682.1
AC087623.1
CARMN
AC022364.1
AF111169.3
MIR223HG
MAST4-AS1
SNHG20
AC083799.1
AC092794.1
AC016405.1
AC006270.1
AD001527.1
AC020978.4
IRAG1-AS1
AC007066.2
AP006621.4
AL137779.1
DLEU2
AL359881.1
AL162586.1
DBH-AS1
AL024498.1
AC008669.1
AC002066.1
AL021878.2
Z98200.1
AC079210.1
AC006449.5
AL132765.2
AL645941.1
ACBD3-AS1
AC132872.3
AC104564.5
AGBL5-IT1
AC009686.2
LINC00921
AC004923.4
AC022733.1
AL031058.1
XPC-AS1
ZNF451-AS1
AC021321.1
AL162727.2
AC116552.1
SLC25A25-AS1
AC135050.3
AC245014.3
LINC00654
MRPS30-DT
UBR5-AS1
AC069234.5
AL133406.2
AC027020.2
AC025580.2
LINC01176
AC005393.1
AP001439.1
AC100778.2
AC012358.1
KIF9-AS1
AL359878.2
LINC00862
AC011472.1
TTN-AS1
AC087276.1
AC073130.2
AC079313.1
MIR29B2CHG
TNFRSF14-AS1
LINC00667
LINC00894
AP000487.1
LINC00571
AL133215.2
LINC01781
AC008124.1
LINC02328
LINC00582
AC084876.1
L3MBTL4-AS1
ZNF346-IT1
LINC00173
LINC01671
AC010997.4
AC022762.2
AC012568.1
PLCG1-AS1
AC073569.1
UST-AS2
AC012645.4
AP000692.1
AC087501.4
AL133520.1
AC005034.3
AC138393.2
AL121904.1
AC012370.1
AC015908.3
ARMC2-AS1
AC027277.2
PITPNA-AS1
AL353804.2
NUTM2B-AS1
DHDDS-AS1
AL450344.3
OCIAD1-AS1
AC124312.2
AL157932.1
AC010973.2
ERVK13-1
AL031716.1
USP46-DT
AC098869.2
MAL2-AS1
AC211433.1
AL137779.2
AL513218.1
AC009812.3
AC009950.1
AC080013.1
AC121493.1
AL049840.2
AC009248.2
AP001001.1
AC006547.1
LINC02178
AC100814.1
AC015802.3
AC073508.3
AC020612.2
AC109361.2
AC008883.1
AC091185.1
SCAT8
LINC02820
FAM83C-AS1
AP000255.1
AC020978.3
AC012447.1
AC019080.5
C9orf147
AL137026.1
AC127024.6
EIF2B5-DT
TBILA
AC007611.1
AC026202.2
AC022784.5
AL031768.1
U73169.1
AL139123.1
ETV5-AS1
AC005522.1
AL109614.1
AC116025.2
TMEM202-AS1
FOXP1-IT1
AC004943.2
C15orf56
AC011462.4
AC012676.3
AL731571.1
AC004492.1
AP000919.1
MALINC1
AC068594.1
AFDN-DT
AC005840.4
SNED1-AS1
LNCSRLR
AP001793.1
AL359644.1
NAV2-AS2
AL031846.2
SHANK2-AS2
AL139349.1
AC025165.5
AL158212.2
AC015712.7
AC008277.1
AL121839.2
AC009090.3
AC096708.2
AC010226.1
AC005828.2
AC026471.4
AL139022.1
LINC01128
LINC01559
AL645939.4
SUGT1P4-STRA6LP
AL121672.3
AC005920.2
AP003696.1
GRK5-IT1
AC008537.2
ZNF436-AS1
AC104779.1
LINC01409
AC025171.3
OSTN-AS1
AP003352.1
AC092118.2
HM13-IT1
E2F3-IT1
SSBP3-AS1
AC006435.2
AP000786.1
PHKA2-AS1
CSGALNACT2-DT
EHD4-AS1
AP001830.1
AC019080.4
LINC00649
AC005519.1
AP003096.1
LINC00954
SBNO1-AS1
AATBC
AC016586.1
TCEAL3-AS1
SNX9-AS1
AC109460.2
LACTB2-AS1
AC005546.1
AC018690.1
AC008687.3
AL512408.1
AC107308.1
GEMIN7-AS1
AC010973.1
AC138028.4
AC000068.2
AC007032.1
LINC00973
AL049552.1
AC068790.4
AC079209.2
AP000223.1
TMEM147-AS1
FAF1-AS1
AC022540.1
LINC01094
AC002128.2
C1QTNF7-AS1
AC092953.2
PSMB8-AS1
AL021328.1
AC064807.1
AC004223.4
AC022784.1
AC008250.1
AC009318.3
DANCR
AL022238.2
AC011933.2
DPYD-AS1
AC009090.1
TIMMDC1-DT
AL020997.2
AC012404.1
LINC01213
AL451050.2
AC116913.1
LINC00265
AC003092.1
AC108058.1
AL139286.1
AC144548.1
AC022613.3
ZNF474-AS1
TRAM2-AS1
LINC00115
BACH1-IT2
PKP4-AS1
RN7SL832P
LNCOG
AC124283.3
AP002748.4
AC090246.1
AC005021.1
AL445228.2
AC004951.1
AL158832.1
LINC00324
AC007637.1
AC010761.4
AC011815.1
AC055855.1
AL450384.2
AC120053.1
Z98749.1
TTC39C-AS1
AL353796.1
AC092802.2
LINC01348
AC112196.1
AC009299.2
AC003102.1
AC010680.2
AC010487.1
COX10-AS1
AC097634.1
AC007849.1
AC243960.1
AL133330.1
CASC2
AP4B1-AS1
AC104958.1
AC011247.1
AC093732.1
AC131211.1
AL136084.2
AC019131.2
AC004066.1
AC096540.1
AL355297.3
AC005746.2
CACNA1C-AS4
RORA-AS1
RPP38-DT
AC026254.2
AC012557.1
AP001628.1
AL159169.2
AC025175.1
AC067750.1
AC080013.2
AC114956.2
BCRP3
AC018926.3
AC046143.1
STARD4-AS1
AC104785.1
GMDS-DT
AC098851.1
XIAP-AS1
AC005034.5
LINC00476
PTPRG-AS1
AC092574.1
DAAM2-AS1
LINC01506
AC002550.2
LINC01515
AL121655.1
ZNF197-AS1
HCG17
Z98885.3
AC012213.1
AL133243.3
AC008972.1
AC027117.1
MIOS-DT
SLC2A9-AS1
AC000068.1
MCCC1-AS1
CBR3-AS1
AL122035.2
AC010175.1
AC092614.1
RDH10-AS1
PDC-AS1
AC008083.2
AC009041.3
RUNX3-AS1
ADAMTSL4-AS1
AL162258.2
AC004000.1
AC106037.3
AC027018.1
AC068025.2
AC012063.1
AC026356.2
AC022973.5
THBS3-AS1
VCAN-AS1
AL357078.2
AC087286.2
POT1-AS1
AP005131.3
AL021707.4
AC110285.1
AC018553.1
LINC02576
C22orf34
A2M-AS1
DICER1-AS1
AL021707.7
AC008870.2
PPP4R1-AS1
MED4-AS1
AC092944.1
MINCR
LINC02422
AC021851.1
CELF2-AS2
LINC01150
AP002340.1
AC025048.2
AP006621.2
ADGRF5-AS1
AC012317.1
CCDC183-AS1
AC124283.2
AL158166.1
Z97832.2
AL049840.4
AP001363.1
AC084398.2
U73166.1
AC243830.2
AC145285.2
AC005005.3
AC092755.2
AC040904.1
ADNP-AS1
HCG25
AC104596.1
AC087620.1
AL451064.1
RHOQ-AS1
OIP5-AS1
AC107072.1
AL161729.3
AC067817.2
ECE1-AS1
AC025280.1
AC117490.2
AC005070.3
AC022558.1
AC244453.3
AL162408.1
AL611929.1
AL589765.6
AC092910.3
AC106873.1
AP001767.2
BDNF-AS
AL354760.1
AC012020.1
AL138955.1
AL157762.1
AC011481.1
RAD51-AS1
AC107068.1
ARAP1-AS2
AC023796.2
LINC02026
AL158206.1
GABPB1-AS1
DHRSX-IT1
UCKL1-AS1
AL356124.1
SNHG16
RNASEH1-AS1
AC145098.1
AC079384.1
AC068533.3
AL360219.1
AC025031.1
AC009690.2
AP001610.2
AC087752.4
AC087289.2
AC137932.3
AL109659.2
AL355916.2
LINC00884
SAP30L-AS1
AL451069.2
AL031667.3
AC126118.1
AL353708.3
LINC00885
AC007292.2
AP001381.1
LINC01089
MACC1-AS1
AC016876.3
AC016831.4
DTNB-AS1
LINC00899
AC027373.1
AC105206.2
AL162274.2
SNHG8
AL445493.3
AC091544.5
AL450384.1
AC093010.2
EGOT
AC104653.1
MFF-DT
AL022157.1
VIPR1-AS1
AC090559.1
GAS8-AS1
AC023157.2
EML4-AS1
JARID2-AS1
LINC01772
AC092535.2
AC073046.1
AP003059.1
AC046158.1
AP003392.3
ARNILA
SUGCT-AS1
AC010463.3
AC092757.2
AC008655.2
ITGA9-AS1
NBR2
AC036214.2
FKBP14-AS1
LAMC1-AS1
SEPTIN7-DT
AL122023.1
ARRDC3-AS1
AL731563.2
AC073569.2
PAN3-AS1
AP001505.1
ILRUN-AS1
MAP3K20-AS1
AC253536.3
EIF1AX-AS1
AC022306.3
MECOM-AS1
AP000866.1
AC114939.1
AC015871.3
AP000238.1
AL731567.1
AL592211.1
ZBTB20-AS5
AC013731.1
AL133297.2
AC005332.2
LINC00641
AC090825.1
LINC01637
AC137932.2
DANT2
AC025918.1
AC008966.2
AP000350.6
AC010149.1
AC127024.4
AC078852.1
AC109449.1
AL353801.3
AL441992.1
BET1-AS1
AC006460.1
AC010999.1
AP000919.2
ZNNT1
AC084125.2
AC138150.2
AC095057.3
SNHG11
HEXD-IT1
AC097641.2
AC005332.7
KIF1C-AS1
AC068792.1
LINC00707
AC073195.1
AC009686.1
AC006001.2
AC005383.1
LINC02489
AC103591.3
AL512328.1
AC016722.2
AC024361.3
AC104667.2
LINC00174
AL391001.1
AC092168.2
AL391834.1
AC131971.1
ZNF213-AS1
AC004241.3
AL050343.2
AL109761.1
AC093677.2
AL596247.1
AC023825.2
AC234772.1
DSCAM-AS1
AL513190.1
AC010331.1
AC006504.7
SGMS1-AS1
AC010761.6
AC084871.1
AC020661.1
NR2F2-AS1
AL355312.2
PRKCZ-AS1
AC022167.2
LINC01237
AL035530.2
AC108463.2
AC078909.2
CYP2U1-AS1
CASC15
AC090181.2
LINC02649
AL133367.1
AL078587.1
SMC5-AS1
AL358472.2
RBMS3-AS3
HMGA1P4
AC074032.1
AP006623.1
AC010422.4
AC112721.1
AC093726.1
AC018529.1
AL138689.1
AC007496.1
AC011939.2
LYRM4-AS1
AL157813.1
AC020663.3
AC011373.1
AL110115.2
AC008840.1
RBM26-AS1
GLCCI1-DT
AL158063.1
AC060766.5
LINC00702
AC113398.2
AC012442.1
AL049780.1
CENATAC-DT
AC010536.2
AC008083.3
AC095055.1
AC108860.2
AC037487.2
AC093159.1
AC073569.3
DARS1-AS1
AL121672.2
MIR924HG
AC025287.3
LINC00968
SND1-IT1
EPN2-AS1
U47924.3
AC026740.1
AC009065.4
AC124319.1
LINC02747
AC069224.1
AC022154.1
AC073332.1
AC024257.3
AL513327.2
AC109322.1
AC024940.5
BTBD9-AS1
AC011465.1
AL356752.1
FAM30A
MRPS9-AS1
LINC02611
AL603839.3
SIAH2-AS1
AC008115.3
AL139287.1
HHLA3-AS1
LINC01232
AC096992.2
ZFAND2A-DT
AC018695.4
AL589765.1
KTN1-AS1
AC009704.2
LINC01091
LINC00852
NOP14-AS1
LINC01402
AL606534.1
AL138921.2
AC008443.2
AL359091.3
AC092839.1
NUTM2A-AS1
AC022916.1
BNC2-AS1
APOA1-AS
AC008781.2
AL162595.1
GK-IT1
AL365436.2
AC096586.2
MIR23AHG
AL359922.2
POC1B-AS1
AL138787.2
PKD1P6-NPIPP1
BICRA-AS1
AC034102.8
AL023584.2
LINC01355
FAM160A1-DT
AL391684.1
AL359715.3
HID1-AS1
Z69666.1
AC069281.2
AC007663.4
DOCK8-AS1
AC090970.1
IFNG-AS1
AC096741.1
AC007000.3
PRDX6-AS1
THRA1/BTR
AC092903.2
OPA1-AS1
GNA14-AS1
AC104984.3
AL513534.2
AC005165.1
ZNF790-AS1
AL121917.2
AC024270.3
CR936218.1
LSAMP-AS1
AL606469.1
LINC01410
AC100821.2
AC138956.1
DTX2P1-UPK3BP1-PMS2P11
AC092484.1
GLIS2-AS1
AL157895.1
AL450326.1
AC004067.1
AC091132.2
AL606489.1
AC010834.3
BACH1-AS1
AC022400.1
AC124319.2
MIRLET7A1HG
AC069549.1
AL512770.1
AC023906.5
LINC00578
AC018845.3
AL359962.1
AC048341.1
AC102953.2
AC023301.1
AC105020.5
AL133243.2
AC025165.4
AL122035.1
AC253536.6
TSPEAR-AS1
AC006042.3
AC099811.3
AF131215.5
AL078581.4
AL136295.7
AL139041.1
DUBR
VASH1-AS1
AL390195.2
AC113139.1
AL078581.2
AC211476.2
AC005740.4
SBF2-AS1
AP003086.2
LINC02435
AP000462.2
AC067945.2
AC020900.1
LINC00519
U47924.1
LINC02816
AC025569.1
AC069542.1
AC011346.1
KLHL6-AS1
AC009269.5
AC010260.1
AC069234.4
MIR3936HG
AC008875.1
AC009226.1
AL139022.2
AC006441.1
AC068643.1
LINC01765
AC104819.3
FZD10-AS1
AC099850.3
AC009996.1
AC035139.1
AL583808.1
AP001107.9
AL137244.1
AC073896.4
AC015961.2
AL358072.1
AP000866.5
L3MBTL2-AS1
AC010883.1
AC040169.3
AC023510.2
AL008582.1
TAPT1-AS1
AC093157.2
AL035071.2
AC008957.1
BACH1-IT1
AC022960.2
AC005014.2
ZNF529-AS1
ARHGAP31-AS1
AL022328.2
PPP4R3B-DT
AC087392.1
AL513320.1
AC078883.1
MAGI2-AS3
C1orf220
AC009716.1
AC104564.3
AC110285.2
DGCR11
AL049869.2
AC006504.1
AC004771.1
LINC00412
AL049840.5
AC002059.1
YEATS2-AS1
AL355987.4
AL390728.5
AC034236.2
AC002456.1
AL590652.1
AC005277.2
ZDHHC20-IT1
AC008982.2
AC133644.1
SOCAR
AC016747.3
AL162431.1
AC005291.2
AL031432.3
AC015727.1
AP001178.2
AC068790.6
AL157402.2
FTX
MAP3K5-AS1
LINC01004
AP003170.3
AC105285.1
AP001021.2
ZBTB20-AS3
AC005288.1
SEC24B-AS1
AC087071.2
UGDH-AS1
AC009113.1
BX539320.1
AC132872.1
AC084824.4
LINC01001
AC245060.6
AC062037.2
AC016745.1
AC130895.1
LINC00482
LINC01619
AC007285.1
KHDRBS2-OT1
GIHCG
SALRNA1
AC021078.1
PRKAR1B-AS1
AC009404.1
AL359921.2
MRPL20-AS1
AC139530.1
AC006111.2
Z98884.1
LINC02352
AC104564.1
TRG-AS1
ZFPM2-AS1
SLC9A3-AS1
AC135178.4
AC090948.3
BMS1P4
AC021739.3
SUGT1-DT
LINC02544
THAP7-AS1
LINC02614
AC068790.2
AC009961.1
AL732292.2
AL356481.1
LINC00472
AC087683.2
AL354872.1
SP2-AS1
AP001625.2
AC011498.6
AC245060.2
AC019205.1
FOXN3-AS1
OTUD6B-AS1
FAM198B-AS1
AC008649.2
LINC00205
AL590729.1
AC092653.1
AC093249.2
MGC32805
LINC00355
AL162385.2
AC012358.2
AC015849.3
AC083805.2
AC005540.1
AC002563.1
AC010976.1
AC005884.1
LINC00513
AC129507.4
AP003467.1
TPT1-AS1
AL022322.1
AC025043.1
AC073575.2
AC103810.5
AC093297.2
AC008969.1
AL034349.1
AC004918.3
PAXIP1-AS2
ANKRD10-IT1
AL596325.2
AC027514.2
AC084018.1
AC024267.5
HAGLR
AC133919.2
H3-3A-DT
AC009118.3
AL451042.1
AC007546.1
AC105345.1
AL031714.1
C9orf139
AC005674.1
AP000487.2
AC011442.1
AC090907.1
AP001412.1
AC108063.1
AC106028.3
TUSC8
AL359962.2
AC090198.1
AF131215.6
AP000553.2
AC087294.1
AL161618.1
AP006259.1
AL445309.1
AC067852.2
AC090948.2
LINC-PINT
AC104532.2
AC244034.2
AC027544.2
NR2F1-AS1
AC010809.2
CTBP1-DT
LINC01376
AC118344.1
AC018607.1
AC079684.1
AC099811.4
AC012368.2
AC073367.1
MIR100HG
ZNRD2-AS1
AC090844.2
AC009054.2
LENG8-AS1
AC116667.1
AC145423.1
AC018413.1
CARNMT1-AS1
LINC01012
AC004594.1
NRSN2-AS1
AL589765.5
HCG27
ZSCAN16-AS1
MIR34AHG
AL136295.2
AP005899.1
AC024075.3
AL356019.2
KLF7-IT1
AC006272.1
AC120349.1
AC120114.1
BOLA3-AS1
HMGN3-AS1
SREBF2-AS1
AC113349.1
AL157786.1
AC004830.2
AL365258.1
AL359921.1
NAALADL2-AS2
AC005828.1
LYST-AS1
LINC01948
CYTOR
AC018755.4
AC078846.1
LINC02038
MIR181A2HG
MIS18A-AS1
ITCH-IT1
PCAT1
ZBED3-AS1
AC005387.1
AC010275.1
MUC20-OT1
AC087500.2
AC021188.1
SNHG3
AC112722.1
AC012236.1
AC012557.2
AP003392.4
LINC01235
AC022537.1
AC002128.1
PRKCE-AS1
AC017083.1
AC087392.2
SCAANT1
AL442125.1
AC107027.3
AC007686.3
AC244205.1
GHRLOS
AC011479.2
AC104958.2
ITGB2-AS1
AC007365.1
AC096708.3
AC005520.3
AP001160.1
AC079766.1
AL050343.3
AC139887.4
CD27-AS1
SENCR
AL121929.2
AL355488.1
AL031673.1
LINC00106
AC242426.2
STX18-AS1
AL161725.2
H1-10-AS1
RUSC1-AS1
AC019254.1
LGALSL-DT
AC099524.1
KIAA1671-AS1
N4BP2L2-IT2
OSGEPL1-AS1
AC013652.1
ZNF32-AS1
GNG12-AS1
ASH1L-IT1
AC064801.1
AC016394.1
AC007319.1
AC115989.1
AC009061.2
AC087392.5
AC130651.1
PARD6G-AS1
AC026704.1
LINC02398
AC004908.3
AC133550.3
AC027796.4
MYOSLID
NFE2L1-DT
RASA2-IT1
CD44-AS1
AC004706.1
AC009318.2
AC129507.2
WDR5B-DT
AL356512.1
AC011477.1
AC024075.2
AC007014.2
AC233728.1
AL359220.1
BX322234.1
FP671120.7
SMYD3-IT1
AL136115.2
AP003419.2
AL158212.3
ZNF571-AS1
LPP-AS1
PSMD6-AS2
AC023632.2
AC009754.1
WAKMAR2
TBX5-AS1
AC005740.3
AC010618.3
AL031651.2
MANEA-DT
ADAMTS9-AS2
LINC00426
AC004982.1
LIMS1-AS1
PCED1B-AS1
AC105254.1
MIR4453HG
AC020916.1
WDFY3-AS2
AC093281.2
TMEM44-AS1
AC119396.1
AC139100.2
SPON1-AS1
AC015911.3
AC036103.1
AC008764.6
AC026356.1
LINC01655
SLC25A21-AS1
CYP1B1-AS1
AC016949.1
AC093620.1
AC003070.1
AC005224.3
AL360270.1
AC009087.1
AL133243.1
AL662844.3
SNHG22
AL136320.1
AL158163.2
RFX3-AS1
AC002558.3
ALMS1-IT1
NRIR
AL136221.1
AL161725.1
AC060780.1
AC105219.3
AL158166.2
ZNF649-AS1
AC005261.1
AC119403.1
AC015845.1
AP001462.1
AC012404.2
UNC5B-AS1
AC027801.5
PARM1-AS1
AC138932.4
AC018946.1
AC080129.2
AL031668.1
AP001021.3
AC003991.1
PELATON
AC092301.1
AL162724.2
C21orf62-AS1
NDUFB2-AS1
MZF1-AS1
AC092691.1
GRTP1-AS1
AC092338.1
AL137782.1
AC011676.1
AC020661.3
LINC00624
AL049840.3
AL731569.1
AC107081.1
AC138696.2
COPDA1
AC004832.4
AC007878.1
RABGAP1L-AS1
AC104964.3
ARF4-AS1
BX284668.4
AL590133.1
AC008764.8
AL157392.4
Z94721.1
AC116651.1
AC012181.2
BAALC-AS2
AC018926.1
AC087286.4
LINC02345
AP002336.2
AL137003.1
AC092123.1
AL355001.2
AC079336.5
AC008906.1
SPAG5-AS1
PRKCA-AS1
AC010201.2
UBE2R2-AS1
LINC00886
AC092171.4
SPINT1-AS1
AC005034.2
OSER1-DT
AC007390.1
AC025766.1
AP002812.5
AC008760.1
DNM3OS
AL008635.1
AL031710.2
SEMA3F-AS1
AP002761.1
AL928654.2
AC130650.2
AC004466.3
AP000753.2
AC007038.1
AL096701.3
EP300-AS1
AC114956.1
AL132656.2
BHLHE40-AS1
AL031705.1
AC022211.2
AC005332.3
AC010524.1
IQCH-AS1
AP001330.4
AC129510.1
AC010245.2
AL133410.1
AL359878.1
NALT1
MRPL20-DT
AC027097.2
GSTCD-AS1
AC010761.1
AC010542.5
AC007622.2
AC103739.2
AC024257.4
ACAP2-IT1
Z98884.2
PPP1R26-AS1
AP005482.2
AC079921.2
AC107398.2
AC020558.2
AL035658.1
AC087893.2
AC093690.1
AC040934.1
AC133528.1
AC016957.2
AL162734.1
U91328.3
AC104237.3
AC114980.1
AL159169.3
AC103769.1
AL731566.2
SAMD12-AS1
SNHG31
AC093752.2
AC093582.1
ASH1L-AS1
MRTFA-AS1
AC083900.1
AP002907.1
AC072022.1
AC092756.1
AC090948.1
KCNQ1OT1
PCCA-DT
AC026333.4
LINC02021
AL133467.1
SNHG4
AC090579.1
AC134349.1
LINC01535
OSMR-AS1
ACOXL-AS1
FLNB-AS1
AL157392.3
LINC02889
AC025178.1
USP12-AS1
AL133445.2
LUCAT1
AL158163.1
AL353622.1
AC026803.1
AC012640.2
MAILR
AC107982.3
SEMA6A-AS1
AL121772.3
AC006033.2
AC007292.1
SNHG14
MIR222HG
CELF2-AS1
AL136980.1
AC079949.2
LINC00653
AL590723.1
AC011978.1
AC022973.4
RUFY1-AS1
AC025171.4
AC093567.1
DNAJC3-DT
AC067930.2
AL596202.1
AL583856.2
AL136369.1
AL021707.2
AC005332.5
AC009948.1
AL360091.1
AL807757.1
AC093227.1
AC006017.1
ZNF232-AS1
AC011944.1
AC018766.1
AC092375.2
AL133297.1
AC105036.3
AC087289.5
AC005387.2
IGBP1-AS1
AC009237.15
AC130324.1
AL354714.3
AC116158.1
AP001469.1
AC100830.2
AL121845.4
AC087749.1
LINC00685
AC005670.3
PCBP1-AS1
AL513008.1
HECW2-AS1
SMYD3-AS1
AC099811.1
AC245140.2
AL445222.1
TMPO-AS1
PSMA3-AS1
AC007497.1
SH3BP5-AS1
AC005253.1
AC032044.1
AC245052.4
ZKSCAN2-DT
AL592430.1
AC112484.1
AL132989.1
AC016735.1
AL157395.1
LINC01238
AC108102.1
LINC02528
NFIA-AS1
AC008750.4
AL049840.6
ITFG1-AS1
CKMT2-AS1
ADAMTS9-AS1
AC087286.1
AC114810.1
RBMS3-AS2
AC004837.2
AL132657.1
AC025154.2
ZKSCAN7-AS1
AL513477.2
AC145285.3
KRT7-AS
AC010680.4
AC025171.5
AP005262.1
DIP2C-AS1
LINC02471
AP001486.2
AL590764.1
AC004812.2
AC004253.1
ZFHX2-AS1
AC025031.4
AL121601.1
DCXR-DT
AL355472.3
AC073487.1
RPS6KA2-IT1
THUMPD3-AS1
AC012186.2
IRF1-AS1
AL357093.2
AC005730.3
LINC01126
EFCAB14-AS1
ASMTL-AS1
LINC01876
NFYC-AS1
SDCBP2-AS1
LINC02156
AL022328.1
AC136475.2
AL031670.1
AC142472.1
AC073896.3
MIR155HG
TNFRSF10A-AS1
AC008737.1
AC106037.2
ALOX12-AS1
AC010168.1
AL391839.1
LINC02587
KIF26B-AS1
LINC01117
AL162430.2
AC018410.1
AC084262.1
AL158835.2
LINC02866
AC093788.1
BACE1-AS
TTC28-AS1
AP000941.1
MATN1-AS1
AC073592.1
AC097716.1
AC037198.2
AC092171.1
LINC01943
KMT2E-AS1
AC012073.1
AL356124.2
AL136295.6
LINC01465
AC037198.1
AC087276.2
AC022079.2
AL031666.1
AC009283.1
AP001458.1
AC010319.4
AL121672.1
LINC02541
AC091588.1
AC024267.4
AC092436.2
AC024075.1
AF107885.2
ZBTB40-IT1
ATP11A-AS1
AL513550.1
ERI3-IT1
AL360181.2
AP000442.1
NARF-IT1
AC016831.1
AC026367.2
AC024451.4
AL606834.2
ZNF433-AS1
AC010618.2
AL049780.2
NDUFA6-DT
LINC01290
AC005828.4
AL031186.1
DPYD-AS2
AC074138.1
GPRC5D-AS1
AC084083.1
AC087222.1
AC078962.1
SRI-AS1
DPP4-DT
AL591686.2
AP000345.2
AC073842.2
AC010998.1
AC138150.1
LINC00630
TRAF3IP2-AS1
AL158825.2
AC023590.1
AC087749.2
SOCS2-AS1
AL121584.1
AC002398.1
AL354892.3
AP001469.2
AC023389.1
LINC01534
AC004461.2
AC020978.7
AC007362.1
AC016747.2
AC073389.3
AC093726.2
PRR7-AS1
AC124069.1
AL445223.1
AC006160.1
AC022893.1
AC084117.1
AC109446.2
AL162274.1
AL450998.2
AC004908.1
AC123595.1
LINC02384
MIR17HG
AC079174.2
AC132192.1
AC130456.3
AL445490.1
AC104971.3
AC132192.2
LINC00310
AC024060.2
AC090517.2
AL160006.1
AP000688.1
TBL1XR1-AS1
AC025627.1
LINC01518
AC079467.1
SEC62-AS1
AC004596.1
AP001469.3
MCM3AP-AS1
AC079922.2
AP001029.1
MIRLET7BHG
AP001160.4
AL110115.1
AC027601.1
AC000123.1
AC019186.1
AL359076.1
AL645940.1
AL158196.1
Z82243.1
AL020997.3
RAP2C-AS1
AP001893.1
AL133227.1
AL035071.1
AC007552.2
AC005908.2
LINC00676
AC022558.3
ARRDC1-AS1
AC244197.2
UBE2Q1-AS1
AC074117.1
LINC02265
AC008763.1
HCG11
RBM5-AS1
AC009812.4
AC245060.5
LINC02595
AC008771.1
FAM218A
NARF-AS1
TMEM75
AC090510.2
AC024361.1
AC025176.1
AL033384.2
AC015987.1
AF117829.1
AL049539.1
AP000766.1
AC092140.2
AC005899.7
HCP5
MED8-AS1
AC114730.3
FAM13A-AS1
AC106771.1
LINC00893
AC006059.1
AL136985.2
AC068768.1
AL592546.2
AL357552.2
AC027097.1
AC087741.1
AP000873.1
AC009032.1
Z68871.1
AL035587.1
AC116914.2
AC137630.2
STARD7-AS1
AC034229.4
AL731568.1
LINC02166
AL365356.1
AC060766.6
Z95115.1
SLC16A1-AS1
AC080013.3
AL139407.1
AC010809.1
AC103739.1
SCARNA9
AC068790.3
AC079793.1
AC007569.1
SH3RF3-AS1
AC009065.5
AC109347.2
AL008723.2
AC008280.2
AP002449.1
Z83843.1
AC006213.3
AC069079.1
AC011444.2
AC090971.2
PAXIP1-DT
AC096921.2
AC083862.1
AC008770.3
AC141002.1
ABALON
AL133371.2
AL390208.1
AP000704.1
ZMYM4-AS1
AC026355.2
AF178030.1
AP001372.2
LINC01587
AC108449.2
SOS1-IT1
ARHGEF2-AS2
AC132807.2
TSC22D1-AS1
NADK2-AS1
ATP1A1-AS1
AC004832.5
LINC02385
AP001094.2
SHROOM3-AS1
AL513318.1
AC018557.2
AC116535.1
LINC01679
AL138921.1
AC027601.2
AC007906.1
AC131009.3
AL513165.1
OGFRP1
AL008729.1
AC110995.1
RNF213-AS1
AP005131.5
LINC02878
CHRM3-AS2
AL442067.1
AP003068.1
AC107959.1
LINC02716
AL583810.1
AC073333.1
TMCC1-AS1
AC007448.3
AC012467.1
AL117336.2
LINC02418
AC005776.2
AC093484.4
AC103858.1
SNHG32
AC007036.2
CERNA1
AC092755.1
AC112206.2
AC092747.4
AC018638.7
FMR1-IT1
AL590560.3
AC008569.2
NORAD
AC009948.2
AC008937.3
MORF4L2-AS1
LINC02257
AC139887.1
TSPOAP1-AS1
AC005785.1
POU6F2-AS1
AL121992.3
AL158801.3
AC010531.3
LINC00861
AL359697.1
AC013403.2
AC083809.1
AC109587.1
AL021707.8
SNHG6
MKLN1-AS
FAM66C
AL138976.2
AC090589.3
AL442125.2
AC090617.5
AC106820.3
OGFR-AS1
PTOV1-AS2
ZFAS1
[truncated: 644 more rows]
